# Supplementary material for: Genome-Wide Analysis and the Expression Pattern of the MADS-Box Gene Family in Bletilla striata
Source: Plants (Basel). 2021 Oct 14;10(10):2184. doi: 10.3390/plants10102184 (PMC8539064; doi:10.3390/plants10102184)
Supplement: Supplementary file 1 [file plants-10-02184-s001.zip]

Archive with 7 entries (7 files):
- Figure S1. SRF-TF.tif
- Table S1.sequences.xlsx
- Table S2.physicochemical property.xlsx
- Table S3.cis-acting element.xlsx
- Table S4.MADS-KaKs.xls
- Table S5.motif.xls
- Table S6.Primers of sequences.xls
