# Supplementary material for: Genome-Wide Analysis and the Expression Pattern of the MADS-Box Gene Family in Bletilla striata
Source: Plants (Basel). 2021 Oct 14;10(10):2184. doi: 10.3390/plants10102184 (PMC8539064; doi:10.3390/plants10102184)
Supplement: Supplementary file 1 [file plants-10-02184-s001.zip › Table S1.sequences.xlsx]

## Sheet: Sheet1
Supplementary Table S1. List of the 45 BsMADS genes identified in this study
Gene	Sequence Type	Sequences
BsMADS01	Protein	MGRGRVELKRIENKINRQVTFSKRRNGLLKKAYELSVLCDAEVALIIFSSRGKLYEFGSAGTCKTLERYQRSCYSSQATNTIDRETQSWYQEVSKLKAKFDSLQRSHRHLLGEDLGPLNVKELQQLERQLESALAQARQRKTQIMLDQMEELRKKERQLGEINKQLKLKLEAGGGSLRLIQGSWESDAVVEGNAFQMHPYQSSAIECEPTLHIGYHQFVPPETVIPRTPGAEHNNFMLGWML*
	CDS	ATGGGGAGAGGAAGAGTTGAGCTCAAGAGGATTGAGAACAAGATCAATCGCCAAGTGACCTTCTCAAAGCGCAGGAATGGCCTCCTAAAGAAGGCATATGAGCTCTCTGTTCTCTGTGACGCAGAGGTAGCCCTCATCATCTTCTCAAGCCGAGGCAAGCTCTATGAGTTCGGCAGTGCTGGTACATGCAAAACACTCGAGCGATATCAACGTTCTTGTTACAGTTCTCAAGCTACCAACACCATTGATCGTGAAACACAGAGCTGGTATCAAGAAGTCTCCAAATTGAAGGCAAAGTTCGATTCATTGCAACGCTCCCACAGGCATTTACTTGGGGAGGATCTTGGTCCCTTAAACGTTAAGGAATTACAGCAGTTGGAACGACAACTTGAATCTGCT…
BsMADS02	Protein	MNPIENKKKSKGRKKIEIKRIEKEENRQVCFSKRRQGLFKKANELCTLCGAEVAIIVFSPAGKPYSFGHPSVDHVLRRFLNVHEAFLEAETTYCCEEMNQELVYWQDHLEEEMNRRGKLEAALKAPWPVPKPFWWDADLHSMGIDELREYGKVLVQHQAIVSQAAQQFCFQAPPAEAIGQIVCPPVLSDVGEADYLMWLQHQDCGLAGSYFNFNHGAN*
	CDS	ATGAATCCCATTGAGAACAAGAAGAAAAGCAAAGGCCGTAAGAAGATAGAAATAAAGCGGATAGAAAAGGAAGAAAACCGGCAAGTCTGCTTCTCAAAACGCCGGCAAGGTCTTTTCAAAAAGGCTAACGAACTCTGTACCCTCTGCGGCGCTGAAGTGGCCATCATCGTATTCTCCCCTGCGGGAAAGCCTTACTCCTTCGGCCACCCTTCAGTCGACCACGTCCTCCGCCGCTTTCTAAACGTTCACGAAGCCTTTTTAGAGGCGGAGACAACATATTGTTGTGAAGAGATGAACCAAGAGTTAGTCTACTGGCAAGACCATTTAGAGGAGGAGATGAATCGGCGTGGCAAATTGGAAGCGGCTCTCAAGGCCCCGTGGCCTGTCCCGAAGCCTTTT…
BsMADS03	Protein	MNPIENKKKSKGRKKIEIKRIEKEENRQVCFSKRRQGLFKKANELCTLCGAEVAIIVFSPAGKPYSFGHPSVDHVLRRFLNVHEAFLEAETTYCCEEMNQELVYWQDHLEEEMNRRGKLEAALKAPWPVPKPFGGMLTCIRWESMS*
	CDS	ATGAATCCCATTGAGAACAAGAAGAAAAGCAAAGGCCGTAAGAAGATAGAAATAAAGCGGATAGAAAAGGAAGAAAACCGGCAAGTCTGCTTCTCAAAACGCCGGCAAGGTCTTTTCAAAAAGGCTAACGAACTCTGTACCCTCTGCGGCGCTGAAGTGGCCATCATCGTATTCTCCCCTGCGGGAAAGCCTTACTCCTTCGGTCACCCTTCAGTCGACCACGTCCTCCGCCGCTTTCTAAACGTTCACGAAGCCTTTTTAGAGGCGGAGACAACATATTGTTGTGAAGAGATGAACCAAGAGTTAGTCTACTGGCAAGACCATTTAGAGGAGGAGATGAATCGGCGTGGCAAATTGGAAGCGGCTCTCAAGGCCCCGTGGCCTGTCCCGAAGCCTTTT…
BsMADS04	Protein	MARGKVQMRRIENPVHRQVTFCKRRAGLLKKAKELSVLCDADIVLLADRLDSSFGVVRPRLGLGRTRTSSPLLSSSLALALALSRFRNNQRATRQEVTMLKHEIDLLQKALRYMLGQAEVADMKLEELHALERNLEIWMNHIRSAKMQMMFQDIQALKNKEGVLKEANELLQEKIVEQTGHFDIAQMIVEQTDFFTMAPNIVDVSYPLTIQNEIFQY*
	CDS	ATGGCTCGTGGAAAGGTGCAGATGAGAAGGATTGAGAACCCTGTGCACCGGCAGGTCACCTTCTGCAAGCGTCGAGCTGGGCTTCTTAAAAAGGCAAAGGAGCTTTCAGTACTATGTGATGCTGATATTGTCTTGCTTGCGGACAGGCTCGACTCCTCCTTCGGCGTCGTCCGGCCTCGCCTTGGCCTTGGTCGCACTCGCACGAGCTCCCCTCTCCTTTCTTCCTCTCTCGCTCTCGCCCTCGCTCTCTCTCGGTTTCGAAATAACCAAAGGGCAACCAGGCAGGAGGTAACTATGTTAAAGCATGAAATCGATCTACTGCAGAAGGCTCTGAGGTACATGCTGGGGCAGGCAGAGGTTGCAGACATGAAACTGGAGGAGTTGCATGCCTTAGAGAGG…
BsMADS05	Protein	MGRGRVELKRIENKINRQVTFAKRRNGLLKKAYELSVLCDAEVALIIFSNRGKLYEFCSSSSMLKTLERYQKCNYGAPETNIISRETQSSQQEYLKLKSRVEALQRSQRNLLGEDLGPLSSKELEQLERQLDASLKQIRSTRTQFMLDQLADLQRREQMLCEANKKLKRRLEESNQANPQHVWDPSTAHAMGYDRQPAQPHGDAFYHPLESETTLHIGSDRF*
	CDS	ATGGGAAGAGGGAGAGTGGAGCTGAAGCGGATCGAGAACAAGATCAACCGGCAAGTAACCTTTGCCAAGCGCCGGAACGGCCTCCTAAAGAAGGCCTACGAGCTATCTGTCCTCTGCGATGCTGAGGTCGCCCTAATCATCTTCTCCAACCGCGGGAAGCTTTATGAGTTTTGCAGCAGCTCTAGTATGTTGAAGACATTAGAGCGCTATCAAAAGTGCAATTATGGGGCACCAGAAACAAATATAATATCAAGGGAGACCCAGAGTAGTCAGCAGGAGTACTTGAAACTTAAATCTAGGGTTGAAGCCTTACAAAGATCGCAGAGGAATCTGCTGGGCGAGGACCTTGGTCCCCTTAGTAGCAAAGAACTCGAACAGCTGGAGCGTCAGCTGGACGCT…
BsMADS06	Protein	MGRGKIEIKKIENPTSRQVTYSKRRLGIMKKAEELTVLCDAQVSLIMFSSSGKLADYCSSSTDIKDIFERYQQRMQNTLKNLKEVNHNLHREIRQRKGENLEGMDDKELRGLEQKLEESIRIVRQRKYHVIATQTDTYKKKLRNTREIYTALMHELNENQQPSFVAEDLSCVYDSAISMSNLQHIESNLQKIVYESHDLSFA*
	CDS	ATGGGGAGAGGGAAGATAGAGATAAAGAAGATAGAGAATCCGACAAGCCGGCAAGTAACGTACTCAAAGAGGCGACTTGGGATCATGAAGAAGGCAGAAGAACTGACAGTGCTCTGCGACGCTCAGGTCTCACTCATCATGTTCTCAAGCTCCGGCAAATTAGCTGATTACTGCAGCTCCTCCACAGACATCAAGGATATATTTGAGAGGTACCAGCAAAGGATGCAGAACACTCTGAAGAATCTCAAGGAGGTTAATCATAACCTTCACAGGGAGATAAGGCAGAGGAAGGGGGAGAATCTGGAAGGGATGGATGATAAGGAGCTGCGCGGTCTTGAGCAAAAATTGGAAGAGTCGATTAGGATTGTTCGACAGAGAAAGTATCATGTGATCGCTACG…
BsMADS07	Protein	MGRGKIEIKKIENPTNRQVTYSKRRAGIMKKAREITVLCDAEVSLIMFSSTGKFSEYCSPSTETKKVFDRYQQISGINLWSAQYEKMQNTLNHLKEINHNLRREVRQRMGEELEGLDIKELRGLEQNMDEALKLVRNRKYHVISTQTDTYKKKLKNSQETHRNLMRELEVVEDHPVFGFDDDSSNYEGVLALANGGSQMYAFRVQPSQPNLHGMGYGSHDLRLA*
	CDS	ATGGGGAGGGGGAAGATAGAGATCAAGAAGATAGAGAACCCGACTAATCGGCAGGTGACTTACTCGAAGAGGAGGGCTGGGATTATGAAGAAGGCGAGGGAGATCACTGTTCTATGTGATGCTGAGGTTTCGCTTATCATGTTTTCTAGCACCGGAAAGTTCTCTGAGTATTGTAGCCCTTCGACTGAAACGAAGAAGGTTTTTGATCGTTACCAGCAGATCTCTGGTATTAACTTGTGGAGCGCGCAGTACGAGAAGATGCAGAATACGCTGAACCATTTGAAGGAGATCAATCATAACCTGAGGAGGGAAGTAAGGCAGAGGATGGGGGAGGAGCTGGAGGGACTGGACATCAAGGAACTGCGCGGTCTTGAGCAAAACATGGATGAGGCTTTGAAG…
BsMADS08	Protein	MAREKIQIRKINNVTARQVTFSKRRRGLFKKAEELSILCDAEVGLIVFSSTGKLFEFSSSSMNRIIEKQSTQSRNISKPDQPSIDVHLENGDFARLSKQVEEANRQLRNMKGDDLQGLTIEELQQLEKTLEIGLRRVLHRKGLQLMEENTCLRQQVAEMSKLGKQVVVESENVLHEDGQSSDSITNISHSGNSRGNDDSSDTSLRLGLSCAGWK*
	CDS	ATGGCGAGGGAGAAGATACAGATAAGGAAGATAAATAATGTGACTGCAAGGCAAGTGACCTTCTCGAAGAGAAGGAGAGGTCTGTTTAAGAAGGCGGAGGAGCTTTCTATTCTTTGTGATGCAGAGGTGGGACTTATTGTCTTCTCTTCTACAGGAAAGCTCTTTGAGTTCTCAAGCTCAAGTATGAACCGGATAATTGAAAAGCAGAGCACGCAGTCCAGGAACATATCCAAACCAGACCAACCATCAATTGATGTACATTTGGAAAATGGCGATTTTGCGAGACTGAGCAAGCAGGTGGAAGAAGCAAATCGCCAGCTGAGAAATATGAAAGGAGATGACCTCCAAGGGTTAACAATAGAAGAGCTGCAACAACTAGAAAAAACTCTCGAAATTGGA…
BsMADS09	Protein	MMMVRKKRQSMGRQKIAMKRIENEEARQVCFSKRRAGLFKKATELSILCGAEIGIVVFSPAGKPFSFGHPSLDYITRRFLDGGGVAVGQMRGIFVEGEKLHHLNQEHAGLTEKLEEARRRRAELEAEVAAQRVGPGLPCDVEVHEMGVEELESFQKALEELRRNVANRREELEILCMDTKVLRGGVPPRLGYGGGYLGGYNGLYLTSGLGGGYNGLYGLGQDMNMGFRVW*
	CDS	ATGATGATGGTGAGGAAGAAGAGGCAGAGTATGGGAAGGCAAAAGATTGCTATGAAGAGGATAGAGAACGAGGAGGCTAGACAAGTTTGTTTTTCAAAGCGGCGGGCCGGGTTGTTCAAGAAAGCTACAGAGCTTTCTATTCTATGCGGGGCGGAAATTGGTATAGTGGTGTTCTCACCGGCCGGTAAGCCTTTCTCATTCGGCCATCCTTCGCTTGACTACATAACGAGACGATTCCTCGACGGCGGTGGGGTTGCGGTGGGCCAAATGCGTGGGATCTTCGTTGAAGGAGAAAAGTTGCATCACCTCAACCAAGAGCATGCGGGGTTGACGGAGAAGTTGGAGGAGGCAAGGAGGAGGAGGGCAGAGCTGGAGGCAGAGGTTGCGGCCCAACGGGTC…
BsMADS10	Protein	MGRRKLKINRLEKASGRQLTYSKRRVGITTKAKELSILCDIDILLLLFSPNGKPTLCLGEHSNIEDIVTKFSQLNPQEREDRKLKSLQALKKTFKKLDHDVNIQDFMDSSSQTVEELTSQSQTLQAQIAKIKWKLSCWTNPENVHDIDHIRKMEEILTESLNRIQIHKAYLWKQLMSLDCSGQFQNSIPLPIGMTSYHLLSHLQWLHGSDRPHFMLSEDASLLPQRNLEQSAGTALHGYPGYFSTDNPECSKRGPEEALNELSQNSCLPLQLGAHDPYQCYDMNFLGENTFNPDGEINIQESHVDYQLNCYQPPSYGHDAGNQTWASSSGIHGIVIVDEHHYAQQPNQTERSYK*
	CDS	ATGGGCAGAAGGAAGCTCAAAATCAATAGATTGGAGAAAGCCAGTGGAAGGCAACTTACCTACTCGAAAAGGAGAGTAGGGATCACGACGAAGGCCAAGGAGCTGTCCATATTGTGCGACATCGACATTTTACTCCTCTTGTTCTCACCGAATGGAAAGCCCACGCTATGCCTAGGAGAACACAGCAATATTGAGGACATTGTCACAAAATTTTCTCAGTTAAACCCACAGGAGAGAGAAGACAGGAAGTTGAAGAGCCTTCAAGCACTGAAGAAGACATTCAAGAAGTTGGATCATGATGTAAACATTCAAGACTTTATGGATTCAAGTAGTCAGACAGTGGAGGAGTTGACCAGCCAGTCACAGACATTACAAGCTCAAATAGCTAAGATTAAATGG…
BsMADS11	Protein	MGRGKIEIKKIENPTNRQVTYSKRRVGILKKAKELTVLCDAQVSLIMFSSTGKLADYCSPSTDIKGIYERYQVLTGMDLWNAQYERMQNTLKHLNEINQNLRKEIRQRKGGELEGMDIKELRGLEQTLEESLRIVRQRKYHVIATQTDTYKKKLKSTRETYRALIHELEMKEENPNYGFGAENHSRVYENSTTMVNDCPQMFSFRVVQPIQPNLLGIGYESNDLSLA*
	CDS	ATGGGGAGAGGGAAGATAGAGATAAAAAAGATAGAGAACCCAACGAACAGGCAAGTTACATACTCTAAGAGAAGAGTTGGGATATTGAAAAAGGCTAAGGAGCTCACTGTTCTCTGCGACGCTCAGGTCTCTCTCATCATGTTCTCCAGCACTGGCAAGTTGGCTGATTATTGTAGCCCTTCTACTGATATTAAGGGGATATATGAGAGGTATCAGGTTCTGACTGGTATGGATCTATGGAATGCTCAATATGAGAGGATGCAAAATACACTGAAACATCTCAATGAAATCAACCAAAATCTTCGCAAGGAGATTAGGCAGAGGAAGGGGGGAGAATTGGAGGGGATGGACATAAAGGAACTGCGCGGTCTTGAGCAAACTTTGGAAGAGTCTCTAAGA…
BsMADS12	Protein	MARKKVTLGYITNDATRRATLKKRRRGLLKKASELSILCNVSACAVIYSPQSDQPEVFPSPDEAKKILTDLANLPETDKSKKMVNQKTFLEQRLAKLSQQVRRLEHENKELAAAVRLRECLMGRSVETLGKEEADDLLRVG*
	CDS	ATGGCAAGAAAAAAAGTAACCCTCGGCTACATCACAAACGACGCCACCCGCCGCGCCACCCTAAAGAAACGCCGCCGCGGGCTCCTAAAAAAGGCGAGCGAACTGTCCATCCTCTGCAACGTCTCCGCCTGCGCCGTCATCTACTCCCCCCAAAGCGATCAGCCCGAAGTCTTCCCTTCCCCCGACGAAGCCAAGAAGATCCTCACCGACTTAGCCAACTTGCCGGAGACAGACAAGAGCAAGAAAATGGTTAACCAGAAGACGTTCCTTGAGCAGCGGCTTGCCAAACTGAGCCAGCAGGTGCGGCGGCTCGAGCACGAGAACAAGGAGCTCGCGGCGGCTGTGCGGCTGCGTGAGTGTCTGATGGGGCGGTCGGTGGAGACTCTTGGGAAGGAGGAG…
BsMADS13	Protein	MGRGKIAIKRIDNTTTRQVAFSKRRNGLLKKAKELAVLCDAEVGVIVFSSTDRLYDYASTSMKSMIERYNKAKEEHELVMHSNSEIKFWQREVASLRQQLYNLQENHRHLMGQDINGLGLKELQIIENQLETSLRSIRDKKNQVLIDEANDLNQKVNIMHRENMELKKKINLSRQENMEIYQKVNAIARFNGGSTSSGSLSPTSTDLELSPPQQQSGMQEDVPKLGSLETLCDLASSRRRCARSRQVEPALFKLAGDTPRLSELPPRTHAEWSGQAGGAQSCGAWTRVERSGRAGRVRSGKARSGGA*
	CDS	ATGGGAAGAGGGAAGATTGCAATAAAGAGGATCGATAACACAACGACGAGGCAGGTGGCCTTTTCGAAGAGGAGGAATGGGTTGCTGAAGAAGGCGAAAGAGCTCGCAGTACTCTGTGATGCAGAGGTCGGGGTTATCGTCTTCTCCAGCACTGATAGGCTCTATGATTATGCGAGCACCAGCATGAAGTCGATGATTGAACGCTACAACAAGGCCAAAGAGGAACATGAGCTAGTGATGCATTCAAATTCAGAGATTAAGTTCTGGCAGAGGGAAGTGGCAAGTTTGAGACAACAACTGTATAACTTGCAAGAAAATCATAGGCACCTGATGGGACAAGATATCAATGGGCTAGGTCTCAAAGAGCTACAAATCATAGAGAACCAGCTAGAAACAAGT…
BsMADS14	Protein	MGRGKIEIKRIENSTNRQVTFSKRRNGIMKKAKEISVLCDAQVSLVIFSSLGKMFEYCSPSTTLSKMLEKYQQNSGKKLWDAKHENLSAEIDRIKKENDNMQIELRHLKGEDLNSLNPKELIPIEEALQNGLTSVRDKQMDFLKMLKKNERMLEEENKRLTYLLHHQQLAMEGSMRELDIGYHQKDREYAAQMPMNLQGNK*
	CDS	ATGGGGCGGGGAAAGATAGAAATCAAAAGGATCGAGAACTCAACAAACCGGCAAGTGACCTTCTCGAAGAGGCGGAATGGAATCATGAAGAAGGCGAAGGAGATCAGCGTGCTCTGCGACGCCCAGGTCTCGCTTGTCATCTTCTCCAGCCTTGGAAAGATGTTTGAGTATTGTAGCCCCTCCACCACGTTGTCGAAGATGCTGGAGAAGTACCAGCAAAACTCGGGTAAGAAACTCTGGGACGCGAAGCACGAGAACTTGAGCGCGGAGATCGATCGGATCAAGAAGGAGAATGATAATATGCAGATCGAACTCAGGCATTTGAAAGGGGAGGATCTGAACTCTCTTAACCCAAAAGAGCTTATTCCAATCGAGGAAGCGCTCCAGAATGGTCTTACT…
BsMADS15	Protein	MAKKKQSMGRQKIEIKPIKKEEARQVCFSKRRNGLFKKASELSTLCGAEICIVVFSPAGKAFSFGHPSVDAVAHRFLADAPSTPLCEPFVNATSALKLNEEYEQLNALLDKERMRRAALDEALTAPRLQPNNKQPFCCNGEVESMGSEELAVLSGQLIELRNAVAERANQLLLMQRPRHQLLLPRPFGDNRLLLASGSGMENRFGYNTSTAGMFCSIKTEMQPNIYGHPPSSSLQPSTSSLFGADHYGSYYAAG*
	CDS	ATGGCGAAGAAAAAGCAGAGCATGGGGCGACAGAAGATAGAGATAAAGCCTATAAAGAAAGAGGAGGCGAGACAAGTCTGCTTCTCGAAACGGCGGAACGGCCTATTCAAGAAAGCCAGCGAGCTCTCCACTCTATGCGGCGCAGAGATATGCATCGTCGTCTTCTCTCCTGCCGGAAAGGCCTTCTCTTTCGGCCATCCGTCTGTCGACGCCGTCGCCCACCGCTTCCTCGCCGACGCTCCGTCAACACCATTGTGCGAGCCTTTCGTTAATGCCACCTCTGCGCTCAAGCTGAATGAGGAGTACGAACAGCTCAACGCTTTACTGGACAAGGAGAGGATGAGGCGCGCTGCTCTTGATGAGGCCTTGACGGCGCCGCGGCTTCAACCCAACAATAAA…
BsMADS16	Protein	MGRGRVQLKRIENKINRQVTFSKRRSGLLKKAHEISVLCDAEVALIVFSNKGKLYEYSTDSSMEKILERYERYSYAERALFSNEADPQADWRLEYNKLKARAESLQKSQRHLMGEQLDSLSLKELQHLEQQLESSLKHIRSRKTQLMLDSISELQKKEKILLEQNKTLEKEIIAKEKVKALVQNAPWEHQNQFQYSSPPPHALISDSVPIPTSRTFQARANEEESPQPQLSAIFYSIAVSLFVILALVALFMGETWIYKDALRLYATLIEL*
	CDS	ATGGGAAGGGGAAGGGTTCAGCTGAAGCGAATTGAGAACAAAATAAATCGGCAAGTGACGTTCTCGAAGCGAAGATCGGGCTTGCTTAAGAAGGCGCACGAGATCTCTGTGCTCTGTGACGCCGAGGTCGCTCTGATCGTGTTTTCCAATAAGGGAAAGCTCTATGAGTACTCCACCGATTCGAGCATGGAGAAGATTCTTGAACGGTATGAGCGTTATTCATATGCTGAAAGAGCACTATTCTCCAATGAGGCCGACCCCCAGGCTGATTGGCGCCTTGAATATAATAAACTGAAGGCAAGGGCTGAGAGCTTACAGAAGAGCCAACGGCACCTTATGGGGGAACAACTCGATTCCTTGAGCCTTAAAGAACTCCAACATCTAGAGCAACAGCTTGAA…
BsMADS17	Protein	MGRGRVELKRIENKINRQVTFAKRRNGLLKKAYELSVLCDAEVALIIFSNRGKLYEFCSSSSMLTTLERYQKCNYGAPETSVISRETQSSQQEYLKLKSRVEALQRSQRNLLGEDLGPLSSKELEQLERQLDASLKQIRSTRTQFMLDQLADLQRREQMLCEANKALKRRFEESSQTNPQQVWDPSTTHAVGYGRQPAQQHGDVFYHPLECEPTLQIGYHSDITMATATAPNVSNYMPPGWLV*
	CDS	ATGGGAAGAGGAAGAGTGGAGCTGAAGCGGATTGAGAACAAGATTAACAGGCAAGTAACCTTCGCCAAGCGCCGGAACGGCCTTCTCAAAAAGGCCTACGAGCTCTCCGTCCTCTGCGATGCAGAGGTCGCCCTCATCATCTTCTCCAACCGCGGAAAGCTCTACGAGTTCTGCAGCAGCTCTAGTATGTTAACGACGTTGGAGAGGTACCAGAAATGCAATTATGGGGCCCCAGAAACAAGTGTAATATCAAGAGAGACCCAGAGTAGTCAGCAGGAGTACTTGAAACTTAAATCCCGAGTAGAAGCCTTACAAAGATCGCAGAGGAATTTGCTTGGTGAGGACCTTGGTCCACTTAGTAGTAAAGAGCTCGAGCAGTTGGAGAGGCAGCTGGACGCC…
BsMADS18	Protein	MARKKVKLEWIANDSARRATLKKRRKGLIKKVEELSTLCDVKACLIVYTPSELQPEVWPSPQDANRVLTKLKRLPEMEQSRKMMNQEGFMRHRITKLQEQIRKQERDNRELETMVLMYQGLMGKISFQNIENRNLTSLAWLIELKLKEVQKRLELLPLEMAAKAEMKNGELPPMAEMKKEKETATPEAKGKSAFDEAMEDLQRQDWFCEIMNPHEEIMAHAPLFEHAGASAAWLDAYFPKN*
	CDS	ATGGCAAGGAAGAAGGTGAAGCTTGAATGGATAGCAAATGATTCTGCACGTAGAGCTACTTTAAAGAAGAGGAGAAAGGGATTGATAAAGAAGGTTGAAGAGCTTAGCACACTGTGTGATGTTAAGGCTTGTCTTATTGTTTATACGCCGAGCGAGTTGCAGCCTGAGGTTTGGCCTTCTCCACAAGATGCTAACAGAGTTCTTACAAAGCTCAAGAGATTGCCGGAGATGGAGCAGAGCAGGAAGATGATGAACCAAGAAGGTTTCATGCGGCACAGGATTACGAAGCTGCAAGAGCAAATTCGAAAGCAGGAGAGAGACAACCGTGAGCTAGAGACAATGGTGCTCATGTATCAAGGCCTCATGGGTAAAATTAGCTTCCAAAACATAGAAAATAGG…
BsMADS19	Protein	MGRGRLEIKRIENPTQRQSTFYKRRDGLFKKARELAVLCDADLLLLLFSSSGKLYHYHSPSVSNVQELLKRYEVASRTRILKDQKGGENVEEVEKMCKILERELRFMRIDEGEEYTLPVLQVIEQNLEVAIKKVREEKDRKIQAEMETLHRMVKDRQLEGCGLCEKQSPTPILLGDCGVGEQPLFGYELDLKLGLD*
	CDS	ATGGGGAGAGGGAGGTTAGAGATAAAGAGGATAGAGAACCCAACGCAGAGGCAATCCACCTTCTATAAAAGAAGAGATGGCCTCTTTAAGAAAGCTCGAGAGCTCGCTGTACTCTGTGATGCCGACCTCCTTCTCCTTCTCTTCTCCTCTTCCGGCAAACTATACCATTACCACTCCCCCTCTGTTTCTAATGTGCAGGAACTGTTAAAGAGGTATGAGGTGGCTAGTAGGACAAGGATTTTGAAGGATCAGAAGGGAGGGGAGAATGTTGAGGAAGTGGAGAAGATGTGTAAGATTTTGGAAAGGGAGCTAAGGTTTATGAGGATTGATGAGGGAGAAGAGTATACTTTGCCTGTTCTTCAGGTGATTGAGCAGAACCTGGAGGTAGCTATTAAGAAG…
BsMADS20	Protein	MGRGKIEIKRIENTTNRQVTFSKRRGGLLKKAHELAVLTDTQIGLIIFSTSGKLYEYYSPSSSMEEIIDRYQKATNTHFEDLINNHQQLHCEIARIRHETDRLQASIRQFTGEDLTGLTINDLNQLEEQLEFSITKIRTRKHQLLHQQLENLRRKEHILQDQNSYLYRAVMTEHQVVMEQQQQVVEEHKVREMGLLEPFNQFLDDSRSLLQLGPQMHPFQLQPTQPNLQETGLHGHGLQLCFVDYSYAPSPETFSDVGYLPFMIATNSFSFTYVIRSEAEAFRLSTYCHALNASQLQNTSPQSNLAINTTPMLHLLKRNPSVSSFYFDSSILSSFILISTVAFHSANMSSYIDQANGRDSSTPPLSYPIPGQAYPPADGKPQAYVRPPPMGYPVNNSVN…
	CDS	ATGGGGAGAGGGAAGATTGAGATAAAGAGGATTGAGAACACTACCAATAGGCAAGTGACCTTCTCAAAGAGGAGAGGAGGGCTTCTGAAAAAGGCTCATGAGCTCGCAGTTCTCACTGATACACAGATCGGCCTCATAATCTTCTCTACCAGTGGGAAGCTCTATGAATACTACAGTCCAAGTTCAAGCATGGAAGAAATCATTGACAGATATCAGAAAGCCACCAACACTCACTTCGAAGACCTTATAAATAACCACCAGCAACTCCACTGCGAGATAGCAAGAATAAGGCATGAAACTGATAGGCTTCAGGCAAGCATTAGGCAGTTTACTGGGGAAGACTTGACTGGCTTAACAATTAATGATCTCAACCAGCTGGAAGAGCAGCTAGAGTTCTCG…
BsMADS21	Protein	MGRAKMEIKYREKARARLSTNMMRMKGLKKKAGELSLLCGVDVLLASFSPELNTAQFWPEQGTLEFRRIRERYLRFRRSEKKSSDCNCTVDEGNYYGNINQHIPGLLPPMPPSPSFSSSFLEGLFAMDLKLKEVRARISFHQASSSSSSPDKNLVQISSSSNEDQQLQVTVPHSLPLQDQTSPFAQSLFSLVDFTMEDLPTSLPPDSPLWSTMDDLNWFDSLVNYDYSNVNDGLSNDHIFHSAVMRGDLNDIIASTLWKF*
	CDS	ATGGGGCGTGCGAAGATGGAGATAAAGTATCGCGAGAAGGCCAGAGCCAGGCTCTCCACTAACATGATGAGAATGAAGGGCTTGAAGAAGAAGGCCGGAGAACTCTCCCTCCTCTGCGGTGTGGATGTCCTCCTTGCTTCCTTCTCGCCTGAACTCAACACCGCCCAATTTTGGCCGGAGCAGGGCACTCTGGAATTCCGCCGAATTAGGGAACGATATCTCCGTTTTCGTCGATCAGAGAAGAAGAGTAGCGACTGCAACTGCACTGTTGATGAAGGAAATTATTATGGCAACATCAACCAACACATCCCCGGCCTTCTTCCTCCGATGCCACCTTCTCCTTCTTTCTCTTCTTCGTTCCTAGAAGGGTTGTTTGCTATGGACCTCAAACTAAAAGAG…
BsMADS22	Protein	MKPRPKRIKGRRMGRAKLEIKYRENARARLSTHMTRMKGLKKKAGELSLLCGVDVLLASFSPELNTAQFWPEQGTLEFRRIRERYLRFRRSEKKSSDCNCTVDEGNYGNINQHIPCLLPMPPSPSFSSSFLEELSAMDLKLKEVRERISFLQASSSPDENLVQISSSSSDEDQRLQITVPHSLPLQDQPSPFAQSLSSLADFTIEDPPTSLPPDSPLWSSMDDLNWCDSLVNYDYSNVNNGLSNDHISHSAVMHGDLNDMITSTLWKF*
	CDS	ATGAAGCCTCGACCAAAAAGAATTAAAGGGCGGAGAATGGGGCGTGCGAAGCTGGAGATAAAGTATCGCGAGAATGCCAGAGCCAGGCTCTCCACTCACATGACGAGAATGAAGGGCTTGAAGAAGAAGGCCGGAGAACTCTCCCTCCTCTGCGGCGTGGATGTCCTCCTTGCTTCCTTCTCGCCCGAACTCAACACCGCCCAATTCTGGCCGGAGCAAGGCACTCTGGAATTCCGCCGAATTAGGGAACGATATCTCCGTTTTCGTCGATCAGAGAAGAAGAGTAGCGACTGCAACTGCACTGTTGATGAAGGAAATTATGGCAACATCAACCAACACATCCCCTGCCTTCTTCCGATGCCACCTTCTCCTTCTTTCTCTTCTTCGTTCCTTGAAGAG…
BsMADS23	Protein	MEDWVKWSPWLEKEEKKVENKLIEEVSSQMVCFSKRHKGLFKKVVELSILYGAKIDVLTFSQARKLYCSNAQTLNSLLYPQVDISSEEKKMEYAFAEAMAADSLLYPQFNISSEEKEVEEDALESAFAKAMVEELYCFDIPTLNPQLDISS*
	CDS	ATGGAAGATTGGGTTAAGTGGTCACCATGGTTGGAAAAGGAAGAAAAAAAGGTGGAGAATAAGTTGATAGAGGAGGTTTCATCGCAGATGGTTTGCTTCTCGAAGCGCCACAAAGGCCTATTCAAGAAGGTGGTGGAACTCTCAATCTTATATGGTGCTAAAATCGACGTTCTCACTTTTTCTCAGGCCAGAAAACTCTACTGCTCCAACGCCCAAACCCTCAACTCCCTCCTTTACCCTCAAGTGGATATCTCCTCAGAAGAGAAAAAGATGGAATATGCTTTTGCTGAAGCCATGGCTGCTGACTCCCTCCTCTATCCTCAATTCAATATCTCCTCAGAAGAGAAAGAGGTAGAAGAAGATGCTTTGGAATCTGCTTTTGCTAAAGCTATGGTTGAA…
BsMADS24	Protein	MGRGRVELKMIENKINRQVTFAKRRNGLLKKAYELSVLCDAEVALIIFSNRGRLFEFCSSSSMMKTLERYQKCSYNSSESIMMPSKETQNSYQEYLKLKARVEYLQRSQRNLLGEDLGQLTTKELEQLEQQLEMSLKQIRSTKSQFMLDQLCDLKRKEQMLQEANRTLRMKLQEDEPEIPLQLSWPGGGSGGNGGGPCERQPQSDVFFQPLPCDPSLQTGYSPVCIEQQLNNGSSSHNVNGFIPGWM*
	CDS	ATGGGAAGGGGAAGAGTGGAACTGAAGATGATTGAGAACAAGATTAATCGGCAAGTGACGTTTGCGAAGAGGAGGAATGGGTTACTGAAGAAGGCTTATGAGCTTTCAGTGCTCTGTGATGCTGAAGTTGCGCTCATCATCTTCTCCAACCGCGGCAGACTCTTCGAGTTCTGCAGTAGCTCCAGCATGATGAAGACCCTTGAAAGATACCAAAAGTGCAGCTATAATTCATCAGAGTCGATCATGATGCCATCCAAGGAGACGCAGAACAGTTATCAGGAATATTTAAAGCTGAAAGCAAGAGTTGAATATCTACAACGCTCCCAGAGGAATCTTCTAGGAGAGGACCTAGGTCAGCTGACCACAAAGGAACTAGAGCAACTAGAACAACAACTAGAA…
BsMADS25	Protein	MKPRPKRIKGRRMGRAKLEIKYRENTRARLSTHMTRMKGLKKKAGELSLLCGVDVLLASFSPELNTAQFWPEQGTLEFRRIRERYLRFRRSEKKSSDCNCTVDEGNYYGNINQHIPCLLPMPPSPSFSSSFLEELSAMDLKLKEVRERISFLQASSSPDENLVQISSSSSDEDQRLQITVPHSLPLQDQPSPFAQSLSSLADFTIEDPPTSLPPDSPLWSSMDDLNWCDSLVNYDYSNVNNGLSNDHISHSAVMHGDLNDMITSTLWKF*
	CDS	ATGAAGCCTCGACCAAAAAGAATTAAAGGGCGGAGAATGGGGCGTGCGAAGCTGGAGATAAAGTATCGCGAGAATACCAGAGCCAGGCTCTCCACTCACATGACGAGAATGAAGGGCTTGAAGAAGAAGGCCGGAGAACTCTCCCTCCTCTGCGGCGTGGATGTCCTCCTTGCTTCCTTCTCGCCCGAACTCAACACCGCCCAATTCTGGCCGGAGCAAGGCACTCTGGAATTCCGCCGAATTAGGGAACGATATCTCCGTTTTCGTCGATCAGAGAAGAAGAGTAGCGACTGCAACTGCACTGTTGATGAAGGAAATTATTATGGCAACATCAACCAACACATCCCCTGCCTTCTTCCGATGCCACCTTCTCCTTCTTTCTCTTCTTCGTTCCTTGAA…
BsMADS26	Protein	MAREKIKIRKIDNATARQVTFSKRRKGLFKKAQELAILCDAEVGLIIFSSTGKLFQFPSSSMKEIIEKHSLQSKNIQRGDQPSLVLQLDNSDDGARLSKQAAELTLQLRKLRGEDIDKLNLEELQKIESTLESGLGRVLEKKEQKIVEQINDLQQKGMKLMEENARLRNRISELHVDTTWEAAAAANTDPDNAENAVIEDGQSSECVSNISHLGGSQDLNESADPSLKLGLPFSSLWK*
	CDS	ATGGCTAGAGAGAAGATAAAGATAAGAAAGATAGATAACGCAACTGCAAGACAAGTTACCTTTTCAAAGAGGAGGAAAGGGCTCTTCAAGAAGGCTCAAGAGCTTGCTATTCTCTGTGATGCTGAAGTTGGTCTTATAATATTTTCTTCTACTGGAAAGCTCTTTCAGTTCCCCAGCTCAAGTATGAAGGAAATCATTGAAAAGCATAGTTTGCAATCCAAGAACATACAAAGAGGGGATCAACCATCTCTTGTTTTGCAACTTGACAACAGTGATGATGGTGCAAGATTAAGCAAACAAGCTGCTGAACTAACCTTACAACTCAGGAAGCTGAGAGGAGAAGATATTGATAAACTAAACCTTGAGGAGCTGCAGAAGATAGAGAGCACCTTAGAATCA…
BsMADS27	Protein	MGRGRVELKRIENKINRQVTFAKRRNGLLKKAYELSVLCDAEVALIVFSNRGRVFEFCSSSSMTKTLERYQKCSYNASESMVPSKDTQNCYQEYLKLKGRVEYLQRSQRNLLGEDLIELSSKELEQLELQLEMSLKQIRSTKTQLMLDQLCDLKRKEQMLHEANRALRRKLQEVGPEIPLNLSWPGGGGNGSCERQQPQSDEFFQPLPCDPSLQIGYNPICIDQQLNTGSSSTHNINGFISAPHATGARSTSRPSCRRQGVDVVSRKAPGSLL*
	CDS	ATGGGGAGAGGGAGAGTGGAGTTGAAGAGGATTGAGAACAAGATAAACAGGCAGGTAACTTTTGCGAAGAGGAGGAATGGGTTGTTGAAGAAGGCGTATGAGCTATCGGTGCTCTGCGATGCGGAGGTTGCGCTCATCGTCTTTTCCAACCGCGGTCGGGTCTTTGAGTTCTGCAGCAGTAGCAGCATGACGAAAACCCTTGAGAGGTATCAAAAGTGCAGCTATAATGCATCTGAGTCCATGGTTCCATCCAAGGATACACAGAACTGTTATCAGGAGTATTTAAAGCTGAAAGGAAGAGTGGAATATCTACAACGGTCTCAAAGGAATCTTCTAGGAGAGGACCTAATTGAGCTAAGCAGCAAGGAATTAGAGCAACTTGAGCTCCAATTAGAAATG…
BsMADS28	Protein	QKREKESRRRRRREREGVRREKMGRGKIEIRRIDNITNRQVTFSKRRNGLLKKAKELAVLCDAEVGLIIFSSTGRLYDFTSSSMKSVIGRYNKAKQDHQQVMHVNSELKIWQREAASLRQQLHNLQENQRQLMGEEINGLSIKELQNLENQLKTSLHVIQQKKEQILINEAQELNQKITLLHRENMELYKMINLCGKENMDLNQKVNATKGFTEGSTSTDSGSPASNYLELRPPQQKIGGMQVDFPTLGRLQLH*
	CDS	CAGAAGAGAGAGAAAGAAAGTAGAAGAAGAAGAAGAAGAGAGAGAGAGGGGGTGAGGAGAGAGAAGATGGGGAGGGGTAAGATAGAGATAAGGAGGATTGACAACATAACAAATAGGCAGGTGACCTTTTCCAAGAGGAGGAATGGGTTGCTTAAGAAGGCAAAGGAGCTTGCTGTGCTATGTGATGCAGAGGTTGGGCTCATCATCTTTTCCAGCACAGGAAGGCTTTATGATTTCACTAGCTCAAGTATGAAATCAGTGATTGGCCGCTACAACAAAGCAAAACAGGATCATCAGCAAGTGATGCATGTGAATTCAGAGCTTAAGATCTGGCAGAGGGAAGCAGCAAGCTTGCGGCAGCAATTGCATAACTTGCAAGAAAATCAACGGCAGCTGATG…
BsMADS29	Protein	MKKASELSILCGVEFAIVAFSPAGKPFSFGHPSVDSILARFLDHGRVAADDDAHQAAECQLSLQCIEMEQQVEAARRRRVVAEERLRAAAEGVGEVMGRALEKEEMEGMSVEEMEAARSVMEDLRRRVELRQQELLFAAAVAAGPAKMSAATVAMAARPISMVLSSVGGDEMRQLEGVMMSADHPFTTINGSFF*
	CDS	ATGAAGAAAGCCAGCGAGCTTTCAATTCTATGCGGCGTTGAGTTCGCTATCGTCGCCTTCTCGCCGGCCGGAAAGCCCTTCAGCTTCGGTCATCCCTCCGTTGACTCTATACTCGCACGCTTCCTCGACCATGGGAGAGTCGCCGCCGACGACGACGCTCATCAGGCGGCGGAGTGCCAGCTCAGCCTCCAGTGCATTGAGATGGAGCAGCAGGTGGAAGCAGCGAGGAGGAGGAGGGTGGTGGCGGAGGAAAGGCTGAGGGCGGCGGCGGAGGGTGTGGGAGAAGTGATGGGGAGAGCTTTGGAGAAGGAAGAAATGGAGGGGATGAGTGTGGAGGAGATGGAGGCGGCGAGGAGTGTGATGGAGGATCTTAGGAGAAGAGTGGAGCTCAGGCAGCAG…
BsMADS30	Protein	MGRVKLKIKRLENTSGRQVTYSKRRAGILKKAKELSILCDIDIVLLMFSPTGKPTLCLGEHSNIEEVITKFAQLTPQERAKRKLESLEALKKTFKKLDHDVNIPDFLGSSSQTVEELSNQSQSLQSQISDVKMKLSYWTDPDKVNSVEQITQMEETLRETLNRIQKHKKYLGDQLMPLDCAGEFHNGVHLPMDMTNGQQPSHMQWLHDGDDRHFMLSGVPSLLPQRNYLCSTDTSLQGYHGYFDTEKQAVCSKHGQEESLNDLGHNSRLQLQLGAQYPYQSYGLNYLGEKKFQLNGEVSLQEDHVDFQVNGFEPPRPGCDAELQTWVATTGSCGVTMFDDYPYTQVSCHDYI*
	CDS	ATGGGGAGGGTGAAGCTTAAAATCAAGAGATTGGAGAATACGAGTGGGCGGCAAGTTACCTACTCGAAGCGTAGGGCAGGTATCTTGAAGAAGGCTAAGGAGCTCTCCATATTGTGCGACATTGACATTGTCCTTCTCATGTTCTCGCCAACGGGAAAGCCCACGTTATGCCTCGGAGAACACAGCAATATTGAGGAGGTTATTACAAAGTTTGCTCAGTTGACCCCACAAGAGAGAGCAAAGAGGAAATTAGAGAGCCTTGAGGCACTAAAGAAGACATTCAAGAAATTGGATCATGATGTAAATATTCCAGACTTCTTGGGGTCAAGCAGCCAGACAGTTGAGGAGTTGTCCAATCAGTCACAGAGCTTACAATCTCAAATATCTGACGTGAAAATG…
BsMADS31	Protein	MGRRSVRPTFKKRRAVLIKESHEISVRCSADVALIVFSSRGKLYEYSTDSRMERILGRYERYCYAENAPMINEPESQEDLCHEYGKLKRKVDALQRNQSHLMGENLDTLSLKELQQLESQLGTALNLIRSQMNQLLLDSIAELQRKEKSLLEYKIVLENKIIENAEEITVTQQEQSQSPNNLMVETCNSECCI*
	CDS	ATGGGGAGGCGGAGCGTTCGCCCGACGTTCAAGAAGAGGCGGGCGGTTTTGATTAAGGAATCGCACGAGATCTCCGTCCGCTGCAGTGCCGACGTGGCGCTCATCGTCTTCTCCAGCAGGGGAAAGCTCTACGAGTATTCCACCGACTCCCGCATGGAGAGGATTCTTGGGCGTTATGAGCGATACTGCTATGCTGAAAATGCCCCCATGATAAATGAACCTGAGTCACAGGAAGATTTGTGTCATGAATATGGAAAACTTAAGCGCAAGGTTGATGCCTTACAGAGAAACCAAAGCCATCTCATGGGTGAGAATCTAGACACTTTAAGCCTGAAAGAGCTTCAACAACTAGAGTCACAACTTGGAACTGCTCTGAACCTTATAAGGTCCCAAATGAAT…
BsMADS32	Protein	MGRQKIAMKRIENKEARQVCFSKRWAGLIKKATELSIICGTEIGIVVFSLASKSFSFGHPSFDYIMKRFLSGSGAAFVEGEKLHHLNQEHAGMYKSLKQLLK*
	CDS	ATGGGAAGGCAAAAGATTGCTATGAAAAGGATAGAGAACAAGGAGGCGAGACAAGTATGTTTTTCAAAGCGGTGGGCCGGGTTGATCAAGAAGGCTACGGAGCTTTCTATTATATGCGGGACGGAAATCGGTATAGTGGTGTTCTCCCTGGCTAGTAAGTCTTTCTCATTCGGCCACCCTTCGTTTGACTACATAATGAAGCGATTTCTCAGCGGCAGTGGGGCCGCTTTCGTTGAAGGAGAAAAATTGCATCACCTCAACCAAGAGCATGCAGGTATGTATAAGAGTCTGAAACAACTATTGAAATAG
BsMADS33	Protein	MGRVKLQIKRIENNTNRQVTFSKRRNGLIKKAYELSVLCDIDIALIMFSPSGRLSHFSGHRRIEDVLARYINLPEHDRGGVNVNKEYLTRTLKKLKCESDIAAQLANPGVVSSKVEELQHEVSSYQQELQMFEERLRFFEPDPMTIPPLNELESSEKFLMESLARVSERKSLLSNHLPSYDPSTASIPMYLQPHQQGMSNVFMNEFVQWVPDSSSNLNHPMFLTSDPLTSLRDHGIYDPISVGAGLSVQMDPHVEGDTWHQAYSSTELLSALIPSAPFPLIQTPLETANVPSVERAASCPHVPVDGDGTCDGGIEDSSAPVNMG*
	CDS	ATGGGTAGGGTGAAGCTGCAAATAAAGAGAATAGAGAACAACACAAATAGGCAGGTGACTTTCTCCAAGAGGCGTAATGGCCTCATCAAGAAGGCTTACGAGCTATCCGTCCTCTGCGATATTGATATCGCCCTCATCATGTTCTCCCCTTCAGGCAGGCTCAGCCACTTCTCCGGTCACCGGAGGATTGAAGATGTGCTTGCCAGGTACATTAATCTCCCAGAGCATGATAGAGGAGGAGTTAACGTGAATAAAGAGTACTTAACGAGGACTCTTAAAAAGCTGAAATGTGAGAGTGACATTGCAGCCCAACTAGCCAACCCTGGGGTCGTGAGCTCAAAAGTGGAGGAACTACAGCATGAGGTTAGTTCGTATCAACAGGAGCTACAAATGTTTGAG…
BsMADS34	Protein	MGRGRVQLKRIENKIKRQVTFSKRRSGLLKKAHEISVLCDADVALIVFSNKGKLYEYSTDSSMEKILERYESYSYAERAIFSDEADTQADWCLEYSKLKARVESLQRSHR
	CDS	ATGGGGAGGGGAAGGGTACAGTTAAAGCGGATCGAGAACAAAATAAAAAGGCAGGTGACGTTCTCGAAGAGGAGGTCGGGATTACTGAAGAAGGCGCACGAGATCTCGGTGCTCTGCGACGCTGACGTCGCCCTTATTGTCTTCTCAAACAAGGGGAAGCTCTATGAGTACTCTACTGATTCCAGCATGGAGAAAATTCTTGAAAGGTACGAGAGTTATTCTTATGCAGAGAGAGCAATATTCTCTGATGAGGCCGATACCCAGGCGGATTGGTGCCTTGAATATAGTAAACTGAAGGCCAGGGTTGAGAGCTTACAAAGGAGTCATCGGT
BsMADS35	Protein	MTSMACFLSSITGSKLFNLPLILPKLCGGEITLAYITNDATRRSTLKKRRLGLLKKVNELSILCNVFACAVIYSPQTYPPEIFPSINEAKKILTDLANLSEIDKSKKMVNQKTFLEHRLMKQSQQVRRLQHENKELSTAVRLRECLIGRSVRDAQ*
	CDS	ATGACATCCATGGCTTGCTTTTTGTCGTCTATTACTGGCAGCAAGCTCTTCAATCTCCCTCTGATCTTGCCGAAGCTCTGCGGTGGAGAAATAACCCTCGCCTACATCACAAATGACGCCACACGCCGCTCCACCCTAAAGAAACGCCGCCTCGGGCTCCTAAAAAAAGTGAACGAACTCTCCATCCTATGCAACGTCTTCGCCTGCGCCGTCATCTATTCCCCTCAAACTTACCCACCCGAAATCTTTCCATCAATCAACGAAGCCAAGAAAATCCTGACGGACTTAGCCAACTTGTCGGAGATAGACAAGAGCAAGAAAATGGTTAACCAAAAGACGTTTCTCGAGCATAGGCTCATGAAACAAAGCCAGCAGGTGCGACGGCTGCAGCACGAGAAC…
BsMADS36	Protein	MARKKVTLAWISNDATRRATLKKRRKGLLKKVKELSILCDVRACAIIYSPHEPQPEVWPSASEATRILSRFRSMPEMEQCKKMMNQETFLRQRVAKLQDQLRRHDRENRELESAALLRECMAGASLNNLRIEELAALAWVLDHKIKAVRDRIDHLRITAALEGPMVGDVKPAAVECMAVMPMLLPTSVVRDQKLATSYHDGMRWEQNYTQIAQLGGTVGEGSGGGPPGDDVLTAAFVEQNQGNWEGFFPY*
	CDS	ATGGCTAGGAAAAAGGTGACGCTTGCGTGGATAAGCAACGACGCGACTCGGCGAGCCACGTTAAAGAAACGGCGCAAGGGACTGCTGAAGAAGGTGAAGGAGCTCTCCATCCTCTGCGATGTGCGTGCCTGCGCCATCATATACAGCCCACACGAACCCCAACCCGAGGTGTGGCCCTCCGCCTCAGAGGCAACCCGAATACTCTCCCGCTTCCGCTCTATGCCGGAGATGGAGCAATGCAAGAAAATGATGAACCAAGAGACTTTCCTCCGCCAGCGCGTTGCCAAGCTGCAAGATCAGCTCCGCCGTCACGATCGCGAGAACCGCGAGCTTGAGTCCGCCGCACTCCTCCGCGAATGCATGGCCGGCGCTTCCCTTAACAACCTCCGCATCGAGGAG…
BsMADS37	Protein	MGRAKLEIKYREKSRARVATYMTRMKGLKKKAGELSLLCGVDVLVASFSPELNTVQFWPEQNTLEFRRIKERYLHFRRSEKNTGVDCSTTVERNNGKNENIPSFPLFMEELAAMDLKLKEVRERLCFIQASSSSSSSSDGDAANKEQPLQVTAPPSLPLMDQPYPFGRQPLPALADHFTTDDWNWCDSLVDYDD*
	CDS	ATGGGTCGTGCGAAGCTGGAGATAAAGTATCGAGAGAAGTCGAGAGCCCGCGTCGCCACTTACATGACGAGAATGAAGGGGTTGAAGAAGAAAGCCGGCGAACTCTCCCTCCTCTGCGGCGTTGACGTGCTCGTTGCTTCCTTTTCGCCGGAACTCAACACCGTCCAATTCTGGCCGGAGCAGAATACTTTGGAATTTCGACGGATAAAGGAACGCTACCTCCATTTTCGTCGATCGGAGAAGAATACTGGTGTTGACTGCAGTACAACTGTTGAAAGGAACAATGGCAAAAACGAGAACATCCCTTCTTTTCCGTTGTTCATGGAAGAGTTGGCGGCCATGGACCTCAAATTAAAGGAGGTGAGGGAGAGGCTATGCTTCATCCAAGCCTCCTCCTCT…
BsMADS38	Protein	MGRAKLEIKYREKSRARVATYMTRMKGLKKKAGELSLLCGVDVLVASFSPELNTVQFWPEQNTLEFRRIKERYLHFRRSEKNTGVDCSTTVERNNGNNENIPSFPLFMEELAAMDLKLKEVRERLCFIQASSSSSSSSSSDGDAANKEQPLQVTAPPSLPLMDQPYAFGRQPLPALADHFTTDDWNWCDSLVDYDD*
	CDS	ATGGGTCGTGCGAAGCTGGAGATAAAGTATCGAGAGAAGTCGAGAGCCCGCGTCGCCACTTACATGACGAGAATGAAGGGGTTGAAGAAGAAAGCCGGCGAACTCTCCCTCCTCTGCGGCGTCGACGTGCTCGTTGCTTCCTTTTCGCCGGAACTCAACACCGTCCAATTCTGGCCGGAGCAGAATACTTTGGAATTTCGACGGATAAAGGAACGCTACCTCCATTTTCGTCGATCGGAGAAGAATACTGGTGTTGACTGCAGTACAACTGTTGAAAGGAACAATGGCAACAACGAGAACATCCCTTCTTTTCCGTTGTTCATGGAAGAATTGGCGGCCATGGACCTCAAATTAAAGGAGGTGAGGGAGAGGCTATGCTTCATCCAAGCCTCCTCCTCC…
BsMADS39	Protein	MVRGKTEVRRIENATSRQVTFSKRRNGLLKKAFELSVLCDAEIGLIVFSSSGKLYEFSSSRSNGVRGIGFIGGGIVLDVWQLGLGGVGGVLVAKEKGEGEVAWWDVGRGRVWSLAIGGEEGICRWLDVEERRIQWLVMG*
	CDS	ATGGTGCGGGGAAAGACGGAGGTGAGGCGTATAGAGAACGCTACGAGTCGGCAGGTGACCTTTTCTAAAAGGAGGAACGGATTGCTCAAGAAGGCCTTCGAGCTATCCGTGCTCTGCGACGCGGAGATCGGCCTTATCGTCTTCTCCTCCAGCGGAAAGCTCTACGAATTCTCTAGTTCCAGATCAAACGGTGTCCGGGGAATAGGATTTATAGGAGGAGGTATAGTTTTGGATGTTTGGCAGCTAGGGCTAGGAGGAGTTGGAGGGGTATTGGTGGCTAAAGAAAAAGGAGAGGGGGAGGTTGCTTGGTGGGATGTTGGAAGAGGGAGGGTATGGTCATTGGCTATAGGAGGAGAGGAGGGGATTTGTCGATGGCTGGATGTGGAGGAGAGGAGGATC…
BsMADS40	Protein	MGRGKIEIKKIENPTNRQVTYSKRRAGIMKKASELTVLCDAQLSLVMFSSTGKFSEYCSPSTDTKSIYDRYQQVSGINLWSAQYEKMQNTLNHLKEINHNLRREIRQRMGEDLDGLEIKELRGLEQNMDESLKLVRNRKYHVISTQTDTYKKKLKNSQETHRNLLRELETEHAVYYVDDDPSNYEGALALGNGASYLYSFRTQPSQPNLQGMGYAPNDLRLG*
	CDS	ATGGGGAGGGGGAAGATAGAGATCAAGAAGATAGAGAACCCTACGAACAGGCAGGTGACCTACTCTAAGAGGAGGGCAGGGATCATGAAGAAGGCGAGTGAGCTCACCGTTCTTTGTGACGCTCAGCTCTCGCTTGTAATGTTCTCGAGCACTGGCAAGTTCTCTGAGTATTGTAGCCCTTCCACTGACACGAAGAGTATATATGATCGTTACCAGCAGGTGTCCGGCATCAATCTGTGGAGCGCGCAGTACGAGAAAATGCAGAATACGTTGAACCATTTGAAGGAGATAAATCACAACCTGAGGAGGGAGATAAGACAGAGGATGGGGGAGGATCTAGACGGGCTAGAAATCAAGGAACTGCGTGGTCTTGAGCAAAATATGGATGAGTCGCTGAAG…
BsMADS41	Protein	MEKKAKELSIPCGIDVLFASFSPDLKAFHYWPKNPSEFHRIVGRYKSISSSNPPLNSSLIQEECFAMNKKLEEVRQRIYFLEAEKMAASSSSAAAVVVNDNEEEFNIYSMLEDLGEDLLPSISCENSIFMETGISAVIRTTLSLQ*
	CDS	ATGGAGAAGAAGGCTAAAGAGCTCTCTATTCCCTGCGGTATAGATGTCCTCTTCGCCTCTTTCTCTCCCGATCTCAAAGCTTTCCACTACTGGCCGAAAAATCCCTCCGAATTCCATCGCATAGTCGGCCGTTATAAGTCCATCTCCTCTTCCAACCCACCATTGAATTCATCATTAATCCAAGAAGAGTGTTTTGCTATGAACAAAAAGCTCGAAGAGGTGAGGCAGAGGATCTATTTTCTCGAGGCAGAGAAAATGGCTGCTTCTTCTTCATCTGCTGCTGCTGTTGTTGTTAATGATAATGAGGAGGAGTTTAATATATATTCTATGTTAGAAGATCTTGGAGAGGATCTTCTTCCTTCAATTTCGTGTGAGAATTCGATCTTCATGGAGACTGGA…
BsMADS42	Protein	MGRAKLEMKYREEAKVRINTYKTRIKGMEKKAKELSVLCGIDVLFASFSPDLKAFHYWPNNPSEFHRIVGRYKSISSSNPPLNSLLIQEELFAMNKKLEEVRQRIYFLEAEKMAASSSSAAAVVVNHDDEENDIYSMLEDLGEDLLPSISCENSIFKDNWNICSDQNYFESTVMGADFDLNLQ*
	CDS	ATGGGGCGTGCAAAACTGGAGATGAAATACAGAGAAGAAGCTAAGGTTCGAATCAACACTTACAAGACAAGAATCAAAGGTATGGAGAAGAAGGCTAAAGAGCTCTCTGTTCTCTGCGGTATAGATGTCCTCTTCGCCTCTTTCTCTCCCGATCTCAAAGCTTTCCACTACTGGCCGAACAATCCCTCCGAATTCCATCGCATAGTCGGCCGTTATAAGTCCATCTCCTCTTCCAACCCACCATTGAATTCATTATTAATCCAAGAAGAGCTTTTTGCTATGAACAAAAAGCTCGAAGAGGTGAGGCAGAGGATCTATTTTCTCGAGGCAGAGAAAATGGCTGCTTCTTCTTCATCTGCTGCTGCTGTTGTTGTTAATCATGATGATGAGGAGAATGAT…
BsMADS43	Protein	MGRVKLEMKYREEAKVRINTYKTRIKGMEKKAKELSVLCGIDVLFFSFSPDLKAFHYWPNNPSEFHRIVGRYKSISSSNPPLNSSLIQEEFFAMNKKLEEVRQRIYFLEAEKMAASSSSAAAVVVNDDDEEDDIYSMLEDLGEDLLPSISCENSIFKDDWNICSDQNYFESTVMGADFDINLQ*
	CDS	GCATGGGGCGTGTAAAACTGGAGATGAAATACAGAGAAGAAGCTAAGGTTCGAATCAACACTTACAAGACAAGAATCAAAGGTATGGAGAAGAAGGCTAAAGAGCTCTCTGTTCTCTGCGGTATAGATGTCCTTTTCTTCTCTTTCTCTCCCGATCTCAAAGCTTTCCACTACTGGCCGAACAATCCCTCCGAATTCCATCGCATAGTCGGCCGTTATAAGTCCATCTCCTCTTCCAACCCACCATTGAATTCATCATTAATCCAAGAAGAGTTTTTTGCTATGAACAAAAAGCTCGAAGAGGTGAGGCAGAGGATCTATTTTCTCGAGGCAGAGAAAATGGCTGCTTCTTCTTCATCTGCTGCTGCTGTTGTTGTTAATGATGATGATGAGGAGGATG…
BsMADS44	Protein	MGRGKIEIKRIENTTNRQVTFCKRRNGLLKKAYELSVLCDAEVSLIVFSSRGRLYEYSNNNSTKSTIERYKKACANSSNSVVEISSQQYYQQEAAKLRHQIQILQNANKHLMGDDLASLSVKELKQIESRLERGIARIRSKKHEMLFAEIEFMQKREEHLQNENMFLRTKITENEREQANIATTAAALDTLSTFDSRNFYHVNLLEAAANYHNQDQTALHLGYDN*
	CDS	ATGGGGAGAGGTAAGATAGAGATAAAGAGGATAGAGAACACAACAAACAGACAGGTGACTTTCTGCAAGAGGAGGAATGGATTGTTGAAGAAAGCTTATGAGCTCTCTGTTCTCTGTGATGCTGAGGTCTCTCTCATCGTCTTCTCTAGCCGCGGCCGCCTCTATGAGTATTCTAATAATAACAGCACAAAGTCAACAATCGAGAGGTACAAGAAGGCATGTGCTAACAGTTCAAACTCTGTTGTGGAGATTAGTTCTCAACAATACTATCAGCAGGAAGCAGCAAAGTTGCGTCATCAGATACAGATTTTGCAAAATGCAAATAAACACCTTATGGGTGATGATTTGGCTTCACTGTCCGTAAAGGAACTCAAGCAAATAGAGAGCAGACTTGAACGA…
BsMADS45	Protein	MGRRKTEMRRIENSKSRQVTFSKRRNGLLKKAFELSVLCEAEVGVIILSQQGKVFEFASSRFSFSLYLYLCRSSI*
	CDS	ATGGGGAGGAGGAAGACGGAGATGAGACGGATAGAGAACTCGAAGAGCAGGCAGGTGACCTTTTCCAAGCGGAGGAACGGTTTGCTCAAGAAGGCATTCGAGCTCTCCGTGCTTTGTGAAGCAGAGGTCGGCGTCATCATCTTATCTCAGCAAGGGAAGGTGTTTGAGTTTGCCAGTTCCAGGTTCTCTTTCTCTCTCTATCTCTATCTCTGTCGCTCGTCTATTTGA
