# Supplementary material for: Genome-Wide Analysis and the Expression Pattern of the MADS-Box Gene Family in Bletilla striata
Source: Plants (Basel). 2021 Oct 14;10(10):2184. doi: 10.3390/plants10102184 (PMC8539064; doi:10.3390/plants10102184)
Supplement: Supplementary file 1 [file plants-10-02184-s001.zip › Table S2.physicochemical property.xlsx]

## Sheet: Sheet1
Gene	Protein length	Mw(Da)	pI	Subcellular Localization	Domain	Subfamily	Group
BsMADS01	242	27780.8	9.23	Nucleus	SRF-TF(1)	MIKC	E
BsMADS02	218	24964.6	6.25	Nucleus	SRF-TF(1)	Mα	A
BsMADS03	146	16986.7	8.9	Nucleus	SRF-TF(1)	Mα	A
BsMADS04	217	24966.2	9.3	Nucleus	SRF-TF(1)	MIKC	E
BsMADS05	222	25730.2	9.26	Nucleus	SRF-TF(1)	MIKC	E
BsMADS06	202	23617.9	8.86	Nucleus	SRF-TF(1)	MIKC	E
BsMADS07	224	25917.4	9.08	Nucleus	SRF-TF(1)	MIKC	E
BsMADS08	214	24101.2	8.44	Nucleus	SRF-TF(1)	MIKC	E
BsMADS09	230	25591.5	9.04	Nucleus	SRF-TF(1)	Mα	A
BsMADS10	354	40433.5	6.14	Nucleus	SRF-TF(1)	Mδ	D
BsMADS11	227	26357.2	9.2	Nucleus	SRF-TF(1)	MIKC	E
BsMADS12	141	15908.5	9.68	Nucleus	SRF-TF(1)	Mγ	C
BsMADS13	307	34466.1	9.69	Nucleus	SRF-TF(1)	MIKC	E
BsMADS14	201	23460.1	9.19	Nucleus	SRF-TF(1)	MIKC	E
BsMADS15	254	27956	8.95	Nucleus	SRF-TF(1)	Mα	A
BsMADS16	271	31396.1	9.07	Nucleus	SRF-TF(1)	MIKC	E
BsMADS17	243	27848.6	8.93	Nucleus	SRF-TF(1)	MIKC	E
BsMADS18	241	28124.8	8.98	Nucleus	SRF-TF(1)	Mγ	C
BsMADS19	196	22712.3	6.85	Nucleus	SRF-TF(1)	MIKC	E
BsMADS20	433	49280.9	6.76	Nucleus	SRF-TF(1)	MIKC	E
BsMADS21	260	29472.3	5.98	Nucleus	SRF-TF(1)	Mβ	B
BsMADS22	268	30423.4	6.6	Nucleus	SRF-TF(1)	Mβ	B
BsMADS23	152	17393.9	4.66	Nucleus	SRF-TF(1)	Mα	A
BsMADS24	247	28265.3	8.42	Nucleus	SRF-TF(1)	MIKC	E
BsMADS25	269	30616.6	6.6	Nucleus	SRF-TF(1)	Mβ	B
BsMADS26	238	26569.2	6.04	Nucleus	SRF-TF(1)	MIKC	E
BsMADS27	273	30902.3	9.21	Nucleus	SRF-TF(1)	MIKC	E
BsMADS28	254	29519.8	10	Nucleus	SRF-TF(1)	MIKC	E
BsMADS29	194	20132.1	5.03	Nucleus	SRF-TF(1)	Mα	A
BsMADS30	352	40040.2	5.91	Nucleus	SRF-TF(1)	Mδ	D
BsMADS31	193	22345.5	6.02	Nucleus	SRF-TF(1)	MIKC	E
BsMADS32	102	11491.5	9.9	Nucleus	SRF-TF(1)	Mα	A
BsMADS33	324	36159.9	5.39	Nucleus	SRF-TF(1)	Mδ	D
BsMADS34	110	12855.7	9.42	Nucleus	SRF-TF(1)	MIKC	E
BsMADS35	155	17581.7	9.8	Nucleus	SRF-TF(1)	Mγ	C
BsMADS36	250	28198.6	9.11	Nucleus	SRF-TF(1)	Mγ	C
BsMADS37	194	22145.1	6.18	Nucleus	SRF-TF(1)	Mβ	B
BsMADS38	196	22279.2	5.8	Nucleus	SRF-TF(1)	Mβ	B
BsMADS39	139	15242.6	9.38	Nucleus	SRF-TF(1)	MIKC	E
BsMADS40	222	25636.9	9.04	Nucleus	SRF-TF(1)	MIKC	E
BsMADS41	145	16291.5	4.87	Nucleus	SRF-TF(1)	Mβ	B
BsMADS42	183	20993.8	5.08	Nucleus	SRF-TF(1)	Mβ	B
BsMADS43	183	21085.8	4.77	Nucleus	SRF-TF(1)	Mβ	B
BsMADS44	225	26024.3	9.03	Nucleus	SRF-TF(1)	MIKC	E
BsMADS45	75	8713.2	10.43	Nucleus	SRF-TF(1)	MIKC	E
