# Supplementary material for: Genome-Wide Analysis and the Expression Pattern of the MADS-Box Gene Family in Bletilla striata
Source: Plants (Basel). 2021 Oct 14;10(10):2184. doi: 10.3390/plants10102184 (PMC8539064; doi:10.3390/plants10102184)
Supplement: Supplementary file 1 [file plants-10-02184-s001.zip › Table S3.cis-acting element.xlsx]

## Sheet: Sheet1
	AAAC-motif	AAGAA-motif	AC-I	AC-II	ARE	ATCT-motif	AT-rich sequence	AuxRR-core	as-1	AE-box	ATC-motif	3-AF1 binding site	AT1-motif	AT~ABRE	ABRE	ABRE2	ABRE3a	ABRE4	ACE	AP-1	AT-rich element	AT~TATA-box	A-box	Box 4	Box II	Box III	box S	CAAT-box	CARE	CAT-box	CCAAT-box	CCGTCC-box	CCGTCC motif	CGTCA-motif	circadian	chs-Unit 1 m1	chs-CMA1a	chs-CMA2a	chs-CMA2b	CTAG-motif	DRE1	DRE core	E2Fb	ERE	F-box	Gap-box	GA-motif	GTGGC-motif	GARE-motif
HperERF1		*			*				*						*							*		*				*						*										*
HperERF2										*					*							*						*									*	*
HperERF3		*			*		*		*						*							*		*				*	*		*			*			*			*				*		*
HperERF4		*			*				*						*		*	*						*				*			*			*													*
HperERF5					*				*						*							*		*				*						*	*
HperERF6					*				*						*							*						*		*				*										*		*			*
HperERF7									*						*		*	*				*	*	*				*				*	*	*										*
HperERF8		*							*						*	*						*		*	*			*						*										*
HperERF9		*				*			*						*				*			*		*				*			*			*							*			*		*
HperERF10		*							*						*		*	*				*		*				*						*								*		*	*				*
HperERF11		*	*		*				*													*	*	*				*	*			*	*	*										*
HperERF12					*	*			*											*		*		*				*		*				*										*			*
HperERF13		*			*				*	*												*		*				*		*				*										*
HperERF14						*			*													*		*				*			*			*	*									*		*
HperERF15		*			*					*					*					*		*						*									*
HperERF16		*			*				*			*			*							*		*				*		*	*			*				*				*		*
HperERF17								*	*						*							*	*	*				*		*		*	*	*				*						*					*
HperERF18		*			*				*						*	*						*		*	*			*		*				*	*
HperERF19					*				*						*		*	*				*		*				*						*	*				*					*
HperERF20		*			*				*						*		*	*	*			*		*				*						*			*							*
HperERF21		*							*					*	*		*	*					*					*		*	*	*	*	*								*
HperERF22					*	*			*						*		*	*										*		*				*			*							*		*			*
HperERF23		*			*																	*		*				*			*						*	*						*
HperERF24					*	*									*		*	*			*	*		*				*
HperERF25							*		*						*							*		*				*						*			*							*
HperERF26		*							*						*		*	*										*	*					*								*
HperERF27				*	*				*						*		*	*				*		*			*	*		*				*				*				*		*
HperERF28		*					*		*		*				*							*	*					*				*	*	*	*
HperERF29		*			*						*				*										*			*																*					*
HperERF30		*			*				*			*			*							*		*				*						*										*
HperERF31						*				*					*							*	*	*				*			*	*	*		*		*					*						*
HperERF32					*		*		*	*					*	*	*	*				*		*			*	*			*			*			*
HperERF33					*		*		*	*					*	*	*	*				*		*			*	*		*	*			*			*
HperERF34		*			*				*	*					*	*	*	*				*		*	*			*						*	*									*
HperERF35					*			*	*	*					*						*	*		*				*		*				*							*
HperERF36		*			*				*	*					*							*						*	*					*										*
HperERF37		*			*				*						*				*					*				*		*				*		*								*
HperERF38		*							*						*						*	*		*				*			*			*											*		*
HperERF39	*	*	*												*					*		*	*	*				*		*	*	*	*									*		*
HperERF40					*	*			*	*					*								*	*				*				*	*	*													*
HperERF41		*							*						*		*	*										*	*					*								*
HperERF42		*	*		*				*						*		*	*				*	*	*				*		*		*	*	*										*
HperERF43		*	*						*										*			*		*				*			*			*													*
HperERF44					*				*						*						*	*		*				*						*										*			*
HperERF45					*				*	*					*		*	*				*		*				*	*		*			*										*
HperERF46					*				*													*		*				*			*			*	*									*
HperERF47					*					*												*						*		*																	*
HperERF48		*						*							*									*				*
HperERF49		*					*	*	*						*		*	*	*					*	*			*						*										*
HperERF50		*	*		*				*						*								*					*				*	*	*
HperERF51					*			*	*						*		*	*				*		*				*						*	*			*						*
HperERF52					*			*							*		*	*				*		*			*	*							*			*						*
HperERF53		*			*					*					*							*		*			*	*		*	*
HperERF54					*			*					*		*						*	*	*	*			*	*			*	*	*											*
HperERF55		*	*						*						*							*		*				*		*				*			*							*
HperERF56					*										*									*	*			*										*						*
HperERF57		*										*			*		*	*				*	*	*	*			*			*	*	*											*
HperERF58	*	*			*				*			*			*							*		*				*	*					*
HperERF59		*			*										*						*	*		*				*							*			*
HperERF60		*			*				*						*		*	*				*		*				*	*					*										*					*
HperERF61		*			*				*	*	*				*		*	*				*	*					*	*		*	*	*	*												*	*
HperERF62		*							*						*		*	*				*		*				*						*								*		*	*				*
HperERF63					*			*		*					*				*			*		*				*										*			*			*
HperERF64		*			*				*										*			*		*				*						*								*
HperERF65					*				*		*				*		*	*				*		*		*		*						*			*
HperERF66					*				*	*				*	*		*	*	*			*		*				*			*			*												*
HperERF67		*			*				*													*						*						*										*
HperERF68		*			*				*						*				*					*				*		*				*		*								*
HperERF69		*			*					*	*									*	*	*		*				*									*	*				*							*
HperERF70					*				*						*							*	*	*				*		*		*	*	*						*				*
HperERF71		*			*				*						*							*	*	*				*			*	*	*	*	*						*			*					*
HperERF72		*			*				*			*	*		*							*						*		*	*			*	*					*						*			*
HperERF73		*				*				*	*				*		*	*				*		*				*												*				*	*		*		*
HperERF74					*					*					*							*		*				*			*						*							*
HperERF75					*					*					*						*	*		*				*														*
HperERF76					*										*									*			*	*			*															*
HperERF77					*			*	*	*					*							*		*			*	*			*			*										*
HperERF78		*							*						*		*	*				*						*		*				*			*
HperERF79					*															*			*				*	*			*	*	*					*		*				*
HperERF80	*				*			*	*	*					*									*			*	*		*	*			*	*
HperERF81		*			*				*	*									*			*	*	*				*				*	*	*								*
HperERF82		*			*										*		*	*				*		*				*																					*
HperERF83									*	*					*							*		*				*		*				*				*						*
HperERF84		*			*				*	*					*		*	*				*		*				*						*	*									*
HperERF85					*																	*		*				*			*				*									*
HperERF86					*				*						*		*	*				*		*		*		*						*
HperERF87		*	*		*				*	*					*		*	*				*		*				*		*				*		*	*							*
HperERF88			*		*			*	*						*								*		*			*		*		*	*	*		*					*		*	*					*
HperERF89		*							*						*							*						*						*										*
HperERF90		*			*				*						*	*						*		*	*		*	*						*										*
HperERF91		*			*										*										*			*														*		*
HperERF92			*						*		*				*		*	*	*			*					*	*						*
HperERF93			*		*				*						*							*	*					*			*	*	*	*
HperERF94					*	*									*		*	*			*	*		*				*
HperERF95		*				*			*				*		*					*		*	*					*				*	*	*								*		*					*
HperERF96					*								*									*	*	*			*	*		*	*	*	*
HperERF97						*				*					*							*	*	*				*			*	*	*		*		*					*
HperERF98		*			*				*						*							*		*				*		*				*										*
HperERF99		*			*				*						*						*	*						*						*	*									*		*
HperERF100					*		*			*					*		*	*				*		*				*		*	*			*										*
HperERF101		*			*				*						*							*		*				*		*				*													*
[truncated: 58 more columns]

## Sheet: Sheet2
		number	function
Transcription	TATA-box	3721	core promoter element around -30 of transcription start
	CAAT-box	956	common cis-acting element in promoter and enhancer regions
	A-box	11	cis-acting regulatory element
	OBP-1 site	0	cis-acting regulatory element
	ATGCAAAT motif	0	cis-acting regulatory element associated to the TGAGTCA motif
	5UTR Py-rich stretch	0	cis-acting element conferring high transcription levels,
	AT-rich element	13	binding site of AT-rich DNA binding protein (ATBP-1)
Cell cycle	circadian	10	cis-acting regulatory element involved in circadian control
	MSA-like	3	cis-acting element involved in cell cycle regulation
	E2Fa	0	/
	E2Fb	2	/
Development	Skn-1_motif	0	cis-acting regulatory element required for endosperm expression
	GCN4_motif	13	cis-regulatory element involved in endosperm expression
	CCGTCC-box	11	cis-acting regulatory element related to meristem specific activation
	CAT-box	37	cis-acting regulatory element related to meristem expression
	OCT	0	/
	dOCT	4	cis-acting regulatory element related to meristem specific activation
	NON-box	0	cis-acting regulatory element related to meristem specific activation
	RY-element	2	cis-acting regulatory element involved in seed-specific regulation
	HD-Zip 1	5	element involved in differentiation of the palisade mesophyll cells
	HD-Zip 2	0	element involved in the control of leaf morphology development
	as1	0	cis-acting regulatory element involved in the root-specific expression
	motif I	2	cis-acting regulatory element root specific
	AC-I	2	/
	AC-II	3	light responsive element
Hormone	ABRE	82	cis-acting element involved in the abscisic acid responsiveness
	motif IIb	0	abscisic acid responsive element
	CE3	0	cis-acting element involved in ABA and VP1 responsiveness
	CE1	0	cis-acting element associated to ABRE, involved in ABA responsiveness
	GARE-motif	14	gibberellin-responsive element
	P-box	10	gibberellin-responsive element
	TATC-box	15	cis-acting element involved in gibberellin-responsiveness
	TCA-element	34	cis-acting element involved in salicylic acid responsiveness，
	SARE	0	cis-acting element involved in salicylic acid responsiveness
	TGA-element	20	auxin-responsive element
	AuxRR-core	11	cis-acting regulatory element involved in auxin responsiveness
	TGA-box	1	part of an auxin-responsive element
	AuxRE	0
	O2-site	34	cis-acting regulatory element involved in zein metabolism regulation
	ERE	106	ethylene-responsive element
	CGTCA-motif	70	cis-acting regulatory element involved in the MeJA-responsiveness
	TGACG-motif	70	cis-acting regulatory element involved in the MeJA-responsiveness
Abiotic / biotic stress	TC-rich repeats	22	cis-acting element involved in defense and stress responsiveness
	ARE	101	cis-acting regulatory element essential for the anaerobic induction
	GC-motif	4	enhancer-like element involved in anoxic specific inducibility
	ELI-box3	0	elicitor-responsive element
	Box-W1	0	fungal elicitor responsive element
	box E	0	/
	EIRE	0	elicitor-responsive element
	AT-rich sequence	1	element for maximal elicitor-mediated activation (2copies)
	W box	49	/
	box S	13	/
	GCC box	0	/
	WUN-motif	53	wound-responsive element
	JERE	1	/
	LTR	18	cis-acting element involved in low-temperature responsiveness
	C-repeat/DRE	0	regulatory element involved in cold- and dehydration-responsiveness
	HSE	0	cis-acting element involved in heat stress responsiveness
	MBS	29	MYB binding site involved in drought-inducibility
	CCAAT-box	23	MYBHv1 binding site
	MBSI	2	MYB binding site involved in flavonoid biosynthetic genes regulation
	MRE	15	MYB binding site involved in light responsiveness
	G-box	71	cis-acting regulatory element involved in light responsiveness
	Sp1	15	light responsive element
	G-Box	28	cis-acting regulatory element involved in light responsiveness
	GAG-motif	0	part of a light responsive element
	I-box	26	part of a light responsive element
	GT1-motif	64	light responsive element
	MNF1	0	light responsive element
	ACE	9	cis-acting element involved in light responsiveness
	Box I	0	light responsive element
	Box 4	172	part of a conserved DNA module involved in light responsiveness
	GATA-motif	35	part of a light responsive element
	GA-motif	4	part of a light responsive element
	CATT-motif	0	part of a light responsive element
	AE-box	24	part of a module for light response
	TCT-motif	44	part of a light responsive element
	TCCC-motif	16	part of a light responsive element
	ATCT-motif	5	part of a conserved DNA module involved in light responsiveness
	3-AF1 binding site	8	light responsive element
	rbcS-CMA7a	0	part of a light responsive element
	LAMP-element	9	part of a light responsive element
	ATC-motif	4	part of a conserved DNA module involved in light responsiveness
	Box III	1	protein binding site
	box II	0	part of a light responsive element
	TGG-motif	0	part of a light responsive element
	chs-Unit 1 m1	3	part of a light responsive element
	chs-CMA2a	8	part of a light responsive element
	Box II	2	part of a light responsive element
	L-box	2	part of a light responsive element
	GTGGC-motif	3
	CG-motif	0	part of a light responsive element
	C-box	1	cis-acting regulatory element involved in light responsiveness
	Gap-box	0	part of a light responsive element
	CAG-motif	0	part of a light response element
	AAAC-motif	2	light responsive element
	4cl-CMA2b	0	light responsive element
	ATCC-motif	0	part of a conserved DNA module involved in light responsiveness
	GATT-motif	1
	chs-CMA2c	0
	Pc-CMA2c	0	part of a light responsive element
	chs-CMA1a	12	part of a light responsive element
	chs-CMA2b	0	part of a light responsive element
	LS7	1
	CGT-motif	0
	as-2-box	0	involved in shoot-specific expression and light responsiveness
	AAGAA-motif	52	/
	AT1-motif	4	part of a light responsive module
	plant_AP-2-like	1	/
	MBSII	0	MYB binding site involved in flavonoid biosynthetic genes regulation
	CTAG-motif	5	/
	H-box	0	cis-acting regulatory element involved in light responsiveness
	Box II -like sequence	0	cis-acting regulatory element
	Pc-CMA2a	0	part of a light responsive element
	HD-Zip 3	4	protein binding site
	ABRE2	0	/
	AP-1	5	/
	ABRE3a	20	/
	ABRE4	20	/
	CARE	3	/
	DRE1	5	/
	DRE core	16	/
	CCGTCC motif	11	/
	F-box	3	/
	as-1	70	/
	MYB	134	/
	MYB recognition site	23	/
	MYB-like sequence	36	/
	Myc	38
	MYC	195	/
	Myb	56	/
	Myb-binding site	31	/
	NON	1	/
	WRE3	42
	re2f-1	0	/
	STRE	123	/
	TATA	68	/
	AT~ABRE	0	/
	AT~TATA-box	0	/
	telo-box	1	/
	TCA	21	/
	Unnamed__1	10	/
	Unnamed__2	13	/
	Unnamed__4	655	/
	Unnamed__6	27	/
	Unnamed__8	8	/
	Unnamed__10	8	/
	Unnamed__12	8	/
	Unnamed__14	8	/
