# Supplementary material for: Genome-Wide Analysis and the Expression Pattern of the MADS-Box Gene Family in Bletilla striata
Source: Plants (Basel). 2021 Oct 14;10(10):2184. doi: 10.3390/plants10102184 (PMC8539064; doi:10.3390/plants10102184)
Supplement: Supplementary file 1 [file plants-10-02184-s001.zip › Table S4.MADS-KaKs.xls]

## Sheet: Sheet1
Table S4: Ka/Ks analysis for the duplicated BsMADS paralogs.
Duplicated pairs	Ks	Ka	Ka/Ks	Purifying selection
BsMADS05-BsMADS17	0.674	0.0468	0.0694	Yes
BsMADS24-BsMADS27	0.6948	0.0886	0.1275	Yes
BsMADS16-BsMADS34	1.0755	0.0439	0.0408	Yes
BsMADS13-BsMADS28	0.7005	0.1824	0.2604	Yes
BsMADS06-BsMADS11	1.0751	0.1585	0.1474	Yes
BsMADS07-BsMADS40	1.171	0.08	0.0683	Yes
BsMADS08-BsMADS26	2.0915	0.2722	0.1302	Yes
BsMADS39-BsMADS45	6.1223	0.2711	0.0443	Yes
BsMADS12-BsMADS35	0.635	0.152	0.2394	Yes
BsMADS02-BsMADS03	0.0544	0.0618	1.1371	No
BsMADS09-BsMADS32	0.334	0.1538	0.4606	Yes
BsMADS41-BsMADS43	0.1529	0.1061	0.6938	Yes
BsMADS37-BsMADS38	0.0217	0.0046	0.2113	Yes
BsMADS10-BsMADS30	0.5449	0.2625	0.4817	Yes
