# Supplementary material for: Genome-Wide Analysis and the Expression Pattern of the MADS-Box Gene Family in Bletilla striata
Source: Plants (Basel). 2021 Oct 14;10(10):2184. doi: 10.3390/plants10102184 (PMC8539064; doi:10.3390/plants10102184)
Supplement: Supplementary file 1 [file plants-10-02184-s001.zip › Table S5.motif.xls]

## Sheet: ERF proteins
Table S5. Analysis and distribution of conserved motifs of MADS proteins in Bletilla striata .
Motif	Number	Width	Best possible match
1	42	34	RQVTFSKRRNGLIKKAYELSVLCDIDIALIMFSP
2	41	15	MGRGKIEIKKIENPT
3	21	41	LQRSHRHLLGEDLGPLNVKELQQLERQLESALAQARQRKTQ
4	41	21	ESGSSSMKRILERYQKLSRSE
5	8	33	FLEELFAMDLKLKEVRZRIYFLZASSSAASSSS
6	22	27	VMLBQIDDLKKKEKKLQEQNRALRREJ
7	3	50	WSSMDDLNWCDSLVNYDYSNVNNGLSNDHISHSAVMHGDLNDMITSTLWK
8	5	29	SSSSBEDQPLQVTVPHSLPLQDQPSPFAQ
