# Supplementary material for: Genome-Wide Analysis and the Expression Pattern of the MADS-Box Gene Family in Bletilla striata
Source: Plants (Basel). 2021 Oct 14;10(10):2184. doi: 10.3390/plants10102184 (PMC8539064; doi:10.3390/plants10102184)
Supplement: Supplementary file 1 [file plants-10-02184-s001.zip › Table S6.Primers of sequences.xls]

## Sheet: Sheet1
Supplementary Table S6 Primers of sequences
Gene	Forward primer (5`- 3`)	Reverse primer (5`- 3`)
BsMADS01	GCGCAGGAATGGCCTCCTAA	GAGCTTGCCTCGGCTTGAGA
BsMADS02	CTTCGGCCACCCTTCAGTCG	TGCCACGCCGATTCATCTCC
BsMADS03	CACCCTTCAGTCGACCACGTC	TGCCACGCCGATTCATCTCC
BsMADS04	GGACAGGCTCGACTCCTCCT	AGAGAGAGCGAGGGCGAGAG
BsMADS05	GCCGGAACGGCCTCCTAAAG	AAAGCTTCCCGCGGTTGGAG
BsMADS06	TCCGACAAGCCGGCAAGTAAC	TGAGACCTGAGCGTCGCAGA
BsMADS07	GGGTTCGACGATGATTCGAGCA	GGCTGCACTCGGAAGGCATA
BsMADS08	TGCAAGGCAAGTGACCTTCTCG	CTGGACTGCGTGCTCTGCTT
BsMADS09	GAGCTGGAGGCAGAGGTTGC	ATCTCGAGCTCCTCGCGTCT
BsMADS10	GGGATCACGACGAAGGCCAA	GGCATAGCGTGGGCTTTCCA
BsMADS11	AGGAACTGCGCGGTCTTGAG	GAGCTCTGTAGGTTTCCCTTGTGC
BsMADS12	GCCAACTTGCCGGAGACAGA	CGCGAGCTCCTTGTTCTCGT
BsMADS13	AAGCCCACCACAGCAGCAAA	TAACGCCGGCTCAACCTGTC
BsMADS14	AACTCTGGGACGCGAAGCAC	TGGAGCGCTTCCTCGATTGG
BsMADS15	TTTCGGCCATCCGTCTGTCG	CGCGCCTCATCCTCTCCTTG
BsMADS16	AGGCTGATTGGCGCCTTGA	GGTGCCGTTGGCTCTTCTGT
BsMADS17	GCCTACGAGCTCTCCGTCCT	AGAGCTTTCCGCGGTTGGAG
BsMADS18	GGCGTTCGACGAGGCTATGG	AAGCCATGCAGCACTTGCAC
BsMADS19	ACCCAACGCAGAGGCAATCC	AGGAGAAGGAGGTCGGCATCA
BsMADS20	ACCACCAGCAACTCCACTGC	GTTGATGCTTGCGTGTGCGA
BsMADS21	CTCTCCCTCCTCTGCGGTGT	ACAGTGCAGTTGCAGTCGCT
BsMADS22	AGCCAGGCTCTCCACTCACA	TCGGCGGAATTCCAGAGTGC
BsMADS23	TTGCTTCTCGAAGCGCCACA	CCACTTGAGGGTAAAGGAGGGAGT
BsMADS24	CCAACCGCGGCAGACTCTT	GCGTCTCCTTGGATGGCATCAT
BsMADS25	AGCCAGGCTCTCCACTCACA	TCGGCGGAATTCCAGAGTGC
BsMADS26	AGCAAACAAGCTGCTGAACTAACCT	CTCCAGCACACGACCAAGTCC
BsMADS27	GAGGCGGCAATGGGTCATGT	GGGTCACAAGGCAAAGGCTGA
BsMADS28	TGGCAGAGGGAAGCAGCAAG	CTTCTCCCATCAGCTGCCGTT
BsMADS29	AGCTTCGGTCATCCCTCCGT	CTCCTCGCTGCTTCCACCTG
BsMADS30	ACGAGTGGGCGGCAAGTTAC	CCGAGGCATAACGTGGGCTT
BsMADS31	CAAGAAGAGGCGGGCGGTTT	CATGCGGGAGTCGGTGGAAT
BsMADS32	GTGGGCCGGGTTGATCAAGAA	ACTGCCGCTGAGAAATCGCT
BsMADS33	GGACCCACACGTGGAAGGTG	GGAAACGGTGCGGATGGGAT
BsMADS34	GCAGGTGACGTTCTCGAAGAGG	CGTCGCAGAGCACCGAGAT
BsMADS35	AACAAAGCCAGCAGGTGCGA	CTCTCACCGACCGCCCAATC
BsMADS36	CCATCCTCTGCGATGTGCGT	CTCCGGCATAGAGCGGAAGC
BsMADS37	CGGCGAACTCTCCCTCCTCT	CGGCCAGAATTGGACGGTGT
BsMADS38	GGCGGCCATGGACCTCAAAT	AGGAGGAGGAGGAGGAGGCT
BsMADS39	GCTACGAGTCGGCAGGTGAC	CCCGGACACCGTTTGATCTGG
BsMADS40	TGACGCTCAGCTCTCGCTTG	GTACTGCGCGCTCCACAGAT
BsMADS41	CCATCGCATAGTCGGCCGTT	ACAACAGCAGCAGCAGATGAAGA
BsMADS42	TCGCCTCTTTCTCTCCCGATCTC	AACGGCCGACTATGCGATGG
BsMADS43	CCATCGCATAGTCGGCCGTT	ACAACAGCAGCAGCAGATGAAGA
BsMADS44	AGGTGACTTTCTGCAAGAGGAGGA	GGCCGCGGCTAGAGAAGAC
BsMADS45	AAGCGGAGGAACGGTTTGCT	CGCCGACCTCTGCTTCACAA
BsGADPH	GCTAAAGACGCTGTCACTGAG	GAGACCAGAAACTTACCCTCG
